# Supplementary material for: Corynebacterium ulcerans Infections in Eurasian Beavers (Castor fiber)
Source: Pathogens. 2023 Jul 26;12(8):979. doi: 10.3390/pathogens12080979 (PMC10459376; doi:10.3390/pathogens12080979)
Supplement: Supplementary file 1 [file pathogens-12-00979-s001.zip]

Archive with 1 entries (1 files):
- pathogens-2466298-supplementary.xlsx
