# Supplementary material for: Corynebacterium ulcerans Infections in Eurasian Beavers (Castor fiber)
Source: Pathogens. 2023 Jul 26;12(8):979. doi: 10.3390/pathogens12080979 (PMC10459376; doi:10.3390/pathogens12080979)
Supplement: Supplementary file 1 [file pathogens-12-00979-s001.zip › pathogens-2466298-supplementary.xlsx]

## Sheet: Omnilog
Table S1 (supplementary data): Phenotypic characterization of the three C. ulcerans isolates from Eurasian beavers included in this study.
phenotype GEN III Plates			result for all strains	Kinetic results for each C. ulcerans isolate (endpoint OD values)
wells	chemical	mechanism of action		151012433-2 (beaver 1)	S 477/6/21 (beaver 2)	CVUAS 33950 (beaver 3)	DSM 46325
A01	Negative Control	C-Source, negative control	negative	132	127	137	83
A02	Dextrin	C-Source, polymer	positive	198	212	213	168
A03	Maltose	C-Source, carbohydrate	positive	172	174	165	133
A04	D-Trehalose	C-Source, carbohydrate	negative	150	150	133	92
A05	D-Cellobiose	C-Source, carbohydrate	positive	181	192	164	157
A06	Gentiobiose	C-Source, carbohydrate	negative	110	120	95	70
A07	Sucrose	C-Source, carbohydrate	negative	140	149	123	101
A08	D-Turanose	C-Source, carbohydrate	positive	177	189	164	150
A09	Stachyose	C-Source, carbohydrate	negative	129	138	108	85
A10	Positive Control	positive control	positive	188	199	194	177
A11	pH 6.0	pH, growth at 6	positive	186	202	197	184
A12	pH 5.0	pH, growth at 5	negative	80	120	92	95
B01	D-Raffinose	C-Source, carbohydrate	negative	116	120	112	72
B02	a-D-Lactose	C-Source, carbohydrate	negative	106	113	82	56
B03	D-Melibiose	C-Source, carbohydrate	negative	110	108	89	53
B04	3-Methyl-D-Glucoside	C-Source, carbohydrate	negative	124	124	108	64
B05	D-Salicin	C-Source, carbohydrate	negative	116	126	102	71
B06	N-Acetyl-D-Glucosamine	C-Source, carbohydrate	negative	69	124	81	53
B07	N-Acetyl-D-Mannosamine	C-Source, carbohydrate	positive	170	185	172	148
B08	N-Acetyl-D-Galactosamine	C-Source, carbohydrate	negative	121	129	100	61
B09	N-Acetyl-Neuraminic Acid	C-Source, carboxylic acid	positive	190	212	194	186
B10	1% NaCl	osmotic sensitivity, NaCl	positive	186	202	198	171
B11	4% NaCl	osmotic sensitivity, NaCl	positive	160	196	185	156
B12	8% NaCl	osmotic sensitivity, NaCl	positive	141	188	165	144
C01	a-D-Glucose	C-Source, carbohydrate	positive	200	208	208	194
C02	D-Mannose	C-Source, carbohydrate	positive	187	210	178	186
C03	D-Fructose	C-Source, carbohydrate	positive	163	194	165	141
C04	D-Galactose	C-Source, carbohydrate	negative	132	147	119	80
C05	3-Methyl glucose	C-Source, carbohydrate	positive	139	150	130	102
C06	D-Fucose	C-Source, carbohydrate	negative	107	124	86	67
C07	L-Fucose	C-Source, carbohydrate	negative	113	120	98	58
C08	L-Rhamnose	C-Source, carbohydrate	negative	103	117	91	56
C09	Inosine	C-Source, carbohydrate	negative	40	71	51	47
C10	1% Sodium Lactate	osmotic sensitivity, sodium lactate	positive	118	175	171	147
C11	Fusidic Acid	protein synthesis, elongation factor	negative	74	111	84	55
C12	D-Serine	inhibits 3PGA dehydrogenase (L-serine and pantothenate synthesis)	negative	48	68	62	49
D01	D-Sorbitol	C-Source, carbohydrate	negative	110	117	79	62
D02	D-Mannitol	C-Source, carbohydrate	negative	100	113	86	59
D03	L-Arabitol	C-Source, carbohydrate	negative	110	117	93	63
D04	myo-Inositol	C-Source, carbohydrate	negative	112	121	92	59
D05	Glycerol	C-Source, carbohydrate	positive	176	203	182	171
D06	D-Glucose-6-Phosphate	C-Source, carbohydrate	negative	107	121	89	76
D07	D-Fructose-6-Phosphate	C-Source, carbohydrate	negative	114	107	91	83
D08	D-Aspartic Acid	N-Source, amino acid	negative	83	105	66	63
D09	D-Serine	C-Source, amino acid	negative	65	84	58	44
D10	Troleandomycin	protein synthesis, 50S ribosomal subunit, macrolide	negative	49	101	60	44
D11	Rifamycin SV	RNA polymerase	negative	50	91	67	52
D12	Minocycline	protein synthesis, 30S ribosomal subunit, tetracycline	negative	59	103	66	56
E01	Gelatin	C-Source, polymer	negative	130	130	115	107
E02	Glycl-L-Proline	N-Source, peptide	negative	80	96	77	61
E03	L-Alanine	C-Source, amino acid	negative	81	113	73	64
E04	L-Arginine	C-Source, amino acid	negative	81	99	68	59
E05	L-Aspartic Acid	N-Source, amino acid	positive	178	201	190	174
E06	L-Glutamic Acid	C-Source, amino acid	positive	182	203	188	164
E07	L-Histidine	C-Source, amino acid	negative	59	71	57	44
E08	L-Pyroglutamic Acid	C-Source, amino acid	negative	102	115	88	69
E09	L-Serine	C-Source, amino acid	positive	189	211	194	184
E10	Lincomycin	protein synthesis, 50S ribosomal subunit, lincosamide	negative	48	100	56	46
E11	Guanidine hydrochloride	membrane, chaotropic agent	negative	41	52	44	45
E12	Niaproof 4	membrane, detergent, anionic	negative	48	69	49	58
F01	Pectin	C-Source, polymer	negative	118	133	181	120
F02	D-Galacturonic Acid	C-Source, carboxylic acid	negative	103	122	104	73
F03	L-Galactonic Acid-g-Lactone	C-Source, carboxylic acid	negative	98	111	102	72
F04	D-Gluconic Acid	C-Source, carboxylic acid	positive	171	187	173	128
F05	D-Glucuronic Acid	C-Source, carboxylic acid	negative	70	92	63	57
F06	Glucuronamide	C-Source, amide	negative	67	80	58	54
F07	Mucic Acid	C-Source, carboxylic acid	negative	75	98	69	65
F08	Quinic Acid	C-Source, carboxylic acid	negative	67	98	65	64
F09	D-Saccharic Acid	C-Source, carboxylic acid	negative	94	118	83	78
F10	Vancomycin	wall	negative	43	58	52	47
F11	Tetrazolium Violet	respiration, uncoupler	positive	142	212	177	160
F12	Tetrazolium Blue	respiration, uncoupler	negative	99	132	110	110
G01	4-Hydroxyphenyl Acetic Acid	C-Source, carboxylic acid	negative	60	79	72	59
G02	Pyruvic Acid methyl ester	C-Source, ester	positive	167	187	172	161
G03	D-Lactic Acid Methyl Ester	C-Source, ester	positive	151	173	144	137
G04	L-Lactic Acid	C-Source, carboxylic acid	positive	188	214	200	189
G05	Citric Acid	C-Source, carboxylic acid	negative	103	129	95	87
G06	a-Ketoglutaric Acid	C-Source, carboxylic acid	negative	111	135	107	95
G07	D-Malic Acid	C-Source, carboxylic acid	negative	59	76	52	54
G08	L-Malic Acid	C-Source, carboxylic acid	positive	179	207	190	179
G09	Bromosuccinic Acid	C-Source, carboxylic acid	positive	152	183	164	150
G10	Nalidixic Acid	DNA topoisomerase	positive	161	191	168	163
G11	Lithium Chloride	toxic cation	positive	186	209	200	181
G12	Potassium Tellurite	toxic anion	positive	188	213	202	189
H01	Tween 40	C-Source, fatty acid	negative	128	130	114	104
H02	g-Amino-N-Butyric Acid	N-Source, other	positive	180	211	194	183
H03	a-Hydroxybutyric Acid	C-Source, carboxylic acid	positive	157	201	177	167
H04	b-Hydroxybutyric Acid	C-Source, carboxylic acid	negative	101	125	93	87
H05	a-Ketobutyric Acid	C-Source, carboxylic acid	positive	170	209	177	180
H06	Acetoacetic Acid	C-Source, carboxylic acid	positive	197	223	191	192
H07	Propionic Acid	C-Source, carboxylic acid	positive	181	216	185	172
H08	Acetic Acid	C-Source, carboxylic acid	positive	194	224	199	187
H09	Formic Acid	C-Source, carboxylic acid	negative	48	82	41	57
H10	Aztreonam	wall, lactam	positive	179	211	185	184
H11	Sodium Butyrate	C-Source, carboxylic acid	positive	200	228	210	208
H12	Sodium Bromate	toxic anion	positive	188	219	195	192
